# Supplementary material for: Endosomal pH, Redox Dual-Sensitive Prodrug Micelles Based on Hyaluronic Acid for Intracellular Camptothecin Delivery and Active Tumor Targeting in Cancer Therapy
Source: Pharmaceutics. 2024 Oct 14;16(10):1327. doi: 10.3390/pharmaceutics16101327 (PMC11511143; doi:10.3390/pharmaceutics16101327)
Supplement: Supplementary file 1 [file pharmaceutics-16-01327-s001.zip]

Archive with 1 entries (1 files):
- pharmaceutics-3175448-supplementary.pdf
